# Supplementary material for: New insights into Early Celtic consumption practices: Organic residue analyses of local and imported pottery from Vix-Mont Lassois
Source: PLoS One. 2019 Jun 19;14(6):e0218001. doi: 10.1371/journal.pone.0218001 (PMC6583963; doi:10.1371/journal.pone.0218001)
Supplement: S1 Table — List of samples including the analytical results and their interpretation arranged according to context. (XLSX) [file pone.0218001.s004.xlsx]

## Sheet: T1_Plateau_local
Archaeological context	Vessel technology	Generic typology	Inventory / object number	Laboratory number	Quantities of lipid biomarkers (excluding fruit carboxylic acids) recovered from the sherds (µg/g)	Fatty acids	Plant by-products							Animal by-products					Substances
							Plant fatty acids	Plant triacylglycerides and sterols	Plant wax esters (acid–alcohol), n-alcohols (A) and -alkanes (a)	Plant terpenoids		Bacterio-hopanes	Fruit carboxylic acids	Animal triacylglycerides	Animal δ13C and Δ13 signatures			Beeswax esters (acid–alcohol), n-alcohols (A) and -alkanes (a)
										Cereals	Higher plants				C16:0	C18:0	Offset
Plateau upper slope, old excavation (Lagorgette)	handmade fine ceramic	low form (bowl, 13200, slip decoration)	89.9227.1, 89.10671.1	VIX-ALT-101	844	C14:0; C15:0; C16:0; C17:0; C18:1*; C18:0; C24:0; C26:0	_	_	_	_	Pimaric acid; isopimaric acid; DHA; 7-oxoDHA; 7-hydroxo-DHA	_	_	_	_	_	_	a25; a27; a29	Fat; pine resin
		low form (bowl, 81000, slip decoration)	88.9262.1	VIX-ALT-102	26	C14:0; C15:0; C16:0; C17:0; C18:0	_	_	_	_	_	_	_	_	_	_	_	_	Fat?
		low form (bowl, 25100, slip decoration, red paint)	_	VIX-ALT-103	29	_	_	_	W32 (16-16); W34 (16-18); W36 (16-20); W38 (16-22)	_	Phenanthrene; retene; DHA	_	_	_	_	_	_	_	Plantwax; pinaceae resin/tar
			582 75	VIX-ALT-104	1233	C16:0; C18:1; C18:0	_	_	_	Miliacin	_	_	_	_	_	_	_	W38tr (16-22); W40 (16-24); W42 (16-26); W44 (16-28); W46 (16-30); W48 (16-32); W50tr (16-34); A24; A26; A28; A30; A32; a23; a25; a27; a29; a31	Fat; millet; beeswax
		low form (bowl, 22000, slip decoration)	93-2644-1	VIX-ALT-113	< 5	_	_	_	_	_	_	_	_	_	_	_	_	_	_
			_	VIX-ALT-106	< 5	_	_	_	_	_	_	_	_	_	_	_	_	_	_
		low form (bowl, 23100, slip decoration)	279 88	VIX-ALT-132	156	C16:0; C18:1; C18:0; C24:0; C26:0; C28:0	_	_	_	_	_	_	_	_	_	_	_	W40 (16-24); W42 (16-26); W44 (16-28); W46 (16-30); W48 (16-32); W50 (16-34); A24; A26; A28; A30; A32; A34; a21; a23; a25; a27; a29; a31	Beeswax
			25 58	VIX-ALT-162	70	C16:0; C24:0tr; C14:0; C16:1; C16:0; C18:2tr; C18:1*; C18:0; C20:1*; C20:0; C22:1*; C22:0	_	_	_	_	_	_	_	_	_	_	_	W40 (16-24); W42 (16-26); W44 (16-28); W46 (16-30); W48 (16-32); W50 (16-34); A22; A24; A26; A28; A30; A32; A34; a23; a25; a27; a29; a31	Beeswax
		low form (bowl, 24600, slip decoration)	93.2618.1	VIX-ALT-130	2117	C14:0; C16:0; C17:0; C18:1*; C18:0	_	_	_	_	_	_	_	_	_	_	_	_	Fat
		low form (bowl, 34100, slip decoration)	_	VIX-ALT-114	12	_	_	_	A16; A18; A20; a23	_	_	C29; 30	_	_	_	_	_	_	Bacterian fermentation product
		low form (bowl, 34400, slip decoration)	354 75	VIX-ALT-109	< 5	_	_	_	_	_	_	_	_	_	_	_	_	_	_
			93-2612-1	VIX-ALT-161	16	C16:0; C18:1; C18:0tr	C16/C18 ≥ 2,3; C18:1≥C18:0	_	_	_	_	_	_	_				_	Plant oil?
		low form (goblet, 33000, slip decoration)	599 78	VIX-ALT-151	998	C14:0; C15:0; C16:0; C17:0; C18:0; C24:0	_	_	A16; A18; A20	Miliacin	Retene; DHAme; DHA; 7-oxoDHA	C29; 30	_	48, 46tr	-28.6335	-29.8152	-1.18175	W40 (16-24); W42 (16-26); W44 (16-28); W46 (16-30)tr; W48 (16-32)tr; A24; A26; A28; a23; a25; a27; a29; a31	Animal fat (ruminant adipose/wild ruminant); millet; beeswax; bacterian fermentation product; ; pinaceae resin/tar
		Medium/high closed form (goblet?, 74100, slip decoration)	5.630	VIX-ALT-105	91	C16; C18:2tr; C18:1; C18; C24; C26; C28; C30	C16/C18 ≥ 4,2; C18:1≥C18:0; C18:2tr	_	_	_	_	_	_	_	_	_	_	W40 (16-24); W42 (16-26); W44 (16-28); W46 (16-30); W48 (16-32); W50tr (16-34); A22; A24; A26; A28; A30; A32; A34; a21; a23; a25; a27; a29; a31	Plant oil; beeswax
		Medium/high closed form (goblet?, 74100-74200, slip decoration, red paint)	88.7512.1	VIX-ALT-108	1438	C16:0; C18:1*; C18:0; C24:0; C26:0; C28:0; C30:0; C32:0	_	_	_	_	_	_	_	_	_	_	_	W40 (16-24); W42 (16-26); W44 (16-28); W46 (16-30); W48 (16-32); W50 (16-34); A22; A24; A26; A28; A30; A32; A34; a23; a25; a27; a29; a31	Beeswax
		high form (bottle/jar, 74000, slip decoration, paint)	88.7486.1, 88.7493.1	VIX-ALT-131	18	C16	_	_	A16; A18; A20; A22; A24; a25; a27; a29	_	Retene; DHAme; DHA; 7-oxoDHA; lupeol, betuline	_	_	_	_	_	_	_	Birch by-product; pinaceae resin/tar
			88.5148.1, 89.9261.1	VIX-ALT-110	< 5	_	_	_	_	_	_	_	_	_	_	_	_	_	_
		high form (bottle/jar, 74200, slip decoration)	8 190	VIX-ALT-107	105	C16:0; C18:2tr; C18:1; C18:0; C20:0; C22:0; C24:0	C16/C18 ≥ 3,8; C18:1≥C18:0; C18:2tr	_	W32 (16-16); W34 (16-18); W36 (16-20); W40 (16-24)tr; W42(16-26)tr; W44(16-28)tr; W46(16-30)tr; A18; A20	_	Retene; DHAme; DHA; 7-oxoDHA	C29; 30	_	_	_	_	_	_	Plant oil; plantwax; bacterian fermentation product; Pinaceae resin/tar
			88.5149.1	VIX-ALT-111	303	C16:0	_	_	W32 (16-16); W34 (16-18); A18; A20	_	Retene; DHAme; DHA; 7-oxoDHA	C29; 30	_	_	_	_	_	W40 (16-24); W42 (16-26); W44 (16-28); W46 (16-30); W48 (16-32); W50tr (16-34); A24; A26; A28; A30; A32; A34; a25; a27; a29; a31	Plantwax; beeswax; bacterian fermentation product; Pinaceae resin/tar
			89.9224.1	VIX-ALT-112	178	C16:0; 18:1; 18:0	_	_	W32 (16-16); W34 (16-18); W36 (16-20); A16; A18; A20	_	Retene; seco-DHA; DHA-me; DHA; 7-oxoDHA	C29; 30	_	_	_	_	_	W40 (16-24); W42 (16-26); W44 (16-28)tr; W46 (16-30)tr; W48 (16-32)tr; A24; A26; A28; a25; a27; a29	Plantwax; beeswax; bacterian fermentation product; pine resin
			98 8	VIX-ALT-159	15	C16	_	_	A16; A18; A20; A22	_	DHAme; DHA; 7-oxoDHA	C29	_	_	_	_	_	_	Bacterian fermentation product; Pinaceae resin/tar
	wheel-turned fine ceramic	low form (bowl, 22100)	88.7323.1	VIX-ALT-122	< 5	_	_	_	_	_	_	_	_	_	_	_	_	_	_
			89.583.1	VIX-ALT-123	220	C16:0; 18:1tr; 18:0tr; C26:0tr	_	_	W32 (16-16); W34 (16-18); W36 (16-20); A16; A18; A20	_	Lupeol; betulone; betuline	C29; 30	_	_	_	_	_	W40 (16-24); W42 (16-26); W44 (16-28); W46 (16-30); W48 (16-32); A24; A26; A28; A30; A32;a21; a23; a25; a27; a29; a31	Plantwax; beeswax; bacterian fermentation product; birch by-product
		low form (bowl, 23000)	89.580.1	VIX-ALT-121	831	C16:0; 18:1; 18:0	_	_	_	_	_	C30	_	_	_	_	_	W40 (16-24); W42(16-26); W44(16-28); W46(16-30); W48(16-32); W50 (16-34)tr; a25; a27; a29	Fat; beeswax; bacterian fermentation product
		low form (bowl? goblet?, 24400)	89.2427.1	VIX-ALT-115	656	C16:0; C17:0; C18:1*; C18:0; C20:0; C22:0; C24:0; C26:0; C28:0; C30:0; C32:0	_	_	_	_	_	_	_	_	-26.8225	-27.8832	-1.06075	W40 (16-24); W42 (16-26); W44 (16-28); W46 (16-30); W48 (16-32); W50 (16-34); W52 (16-36); A24; A26; A28; A30; A32; a23; a25; a27; a29; a31	Animal fat (ruminant adipose/wild ruminant); beeswax
		low form (bowl?, 24500 or 25000)	88.9295.1	VIX-ALT-119	12	_	_	_	A16; A18	_	_	C29	_	_	_	_	_	_	Bacterian fermentation product
				VIX-ALT-124	< 5	_	_	_	_	_	_	_	_	_	_	_	_	_	_
		low form (bowl, 34210)	89.589.1	VIX-ALT-127	1485	C14:0; C16:0; C18:0tr; C20:0tr; C22:0; C24:0; C26:0; C28:0; C30:0	_	_	W32 (16-16); W34 (16-18); A16; A18	_	_	C29	_	_	_	_	_	W40 (16-24); W42 (16-26); W44 (16-28); W46 (16-30); W48 (16-32); W50 (16-36); A24; A26; A28; A30; A32; a23; a25; a27; a29; a31	Plantwax; beeswax; bacterian fermentation product
		low form (unknown, open form, 82100 or 20000)	88.7300.1	VIX-ALT-138	199	C16:0; C18:1; C18:0; C22:0; C24:0; C26:0; C28:0	_	_	A18; A20	_	_	C30	_	_	_	_	_	W40 (16-24); W42 (16-26); W44 (16-28); W46 (16-30); W48 (16-32); W50 (16-36); A24; A26; A28; A30; A32; a23; a25; a27; a29	Beeswax; bacterian fermentation product
		Medium/high closed miniaturised form (goblet, 74000)	89.5284.1	VIX-ALT-137	1272	C16:0; C18:1; C18:0	C16/C18 ≥ 2; C18:1≥C18:0	_	_	Miliacin	Seco-DHA; pimaric acid; isopimaric acid; abiataDHA; DHA; 7-hydroxy-DHA	C29; 30; 31; 32; 33; 34	_	_	_	_	_	_	Plant oil; millet; bacterian fermentation product; pine resin
		Medium/high closed miniaturised form (70000)	2 159	VIX-ALT-120	2274	C14:0; C16:0; C17:0; C18:1*; C18:0	_	_	_	_	_	C29; 30	_	52; 50; 48	_	_	_	_	Animal fat; bacterian fermentation product
		high form (oenochoe, 74300)	88.11810.1	VIX-ALT-128	278	C16:0; C18:1; C18:0	C16/C18 ≥ 3,4; C18:1≥C18:0	_	A16; A18; A20; A22	_	Retene; DHAme; DHA; 7-oxoDHA	C29; 30	_	_	_	_	_	W40 (16-24); W42 (16-26); W44 (16-28); W46 (16-30); W48 (16-32); A24; A26; A28; A30; A32; a25; a27	Plant oil; beeswax; bacterian fermentation product; Pinaceae resin/tar
		high form (bottle, 74000)	88.9163.1	VIX-ALT-133	419	C16:0; C18:1*; C18:0	C16/C18 ≥ 3,2; C18:1≥C18:0	_	W32 (16-16); W34 (16-18); W36 (16-20); W36 (18-18); W40 (16-24); A18; A20; A22	_	Retene; DHAme; DHA; 7-oxoDHA	C29; 30	_	_	_	_	_	_	Plant oil; plantwax; bacterian fermentation product ; Pinaceae resin/tar
			89.5275.1	VIX-ALT-134	82	_	_	_	A16; A18; A20	_	Retene; DHAme; DHA; 7-oxoDHA	C29, 30	_	_	_	_	_	_	Bacterian fermentation product; Pinaceae resin/tar
			88.7320.1	VIX-ALT-135	22	C16:0; C18:1; C18:0	_	_	A16; A18; A22	_	Lupeol; betulone; betuline	_	_	_	_	_	_	_	Birch product
			89.5286.1	VIX-ALT-136	125	C16:0; C18:0tr	_	_	A16; A18; A20;a21; a25; a27	_	Retene; DHAme; DHA; 7-oxoDHA	C29	_	_	_	_	_	_	Bacterian fermentation product; Pinaceae resin/tar
			89.5282.1	VIX-ALT-145	376	C16	_	_	W32 (16-16); W34 (16-18); W36 (16-20); W36 (18-18); W40 (16-24); A16; A18; A20; A24; a21; a29	_	Retene; DHAme; DHA; 7-oxoDHA	C29; 30; 31	_	_	_	_	_	_	Plantwax; bacterian fermentation product; Pinaceae resin/tar
			89.5289.1	VIX-ALT-146	421	C16:0; C18:1*; C18:0	_	_	W32 (16-16); W34 (16-18); A16; A18	_	_	C29; 30; 31	_	_	_	_	_	_	Fat; plantwax; bacterian fermentation product
Plateau St. Marcel, feature 1040	Wheel-turned fine ceramic	high form (oenochoe, 74300)	fiche 02a	VIX-PL-102	268	C16:1; C16:0; C18:2; C18:1; C18:0	C16/C18 ≥ 4; C18:1≥C18:0; C18:2tr	_	_	_	_	_	_	_	_	_	_	_	Plant oil
		high form (bottle, 74300?)	_	VIX-PL-101	1488	C16:1; C16:0; C18:2; C18:1; C18:0	C16/C18 ≥ 4; C18:1≥C18:0; C18:2tr	54:3tr, 52:2tr, 50:1tr	W28 (16-12); W30 (16-14); W32 (16-16); W34 (16-18 ); W34 (18-16); A16; A18; A20; A24; A26; A28; A30; A32; A34; A29?; a27; a29; a31	_	_	_	_	_	_	_	_	_	Plant oil (type olive); plantwax
Plateau St. Marcel, feature 1005		high form (bottle, 74300)	51	VIX-PL-103	33	_	_	_	W30 (16-14); W32 (16-16); W34 (16-18 ); W36 (16-20); W38 (16-22)tr, A16; A18; A20; A24; A26; A28; A30; A32; A34; A29?	_	_	_	_	_	_	_	_	_	Plantwax
			15/16/21	VIX-PL-104	1456	16:1; 16:0; C18:2; C18:1; C18:0	C16/C18 ≥ 3; C18:1≥C18:0; C18:2tr	_	W30 (16-14); W32 (16-16); W34 (16-18 ), A16; A18; A20; A24; A26; A28; A30; A32; a23; a24; a25; a26 a27; a29	_	_	_	_	_	_	_	_	_	Plant oil; plantwax
Plateau St. Marcel, feature 800			18	VIX-PL-105	1124	C16:0; 18:1tr	C16/C18 ≥ 6; C18:1≥C18:0;	_	W30 (16-14); W32 (16-16); W34 (16-18 ); W36 (16-20); W38 (16-22)tr, A16; A18; A20; a25; a26 a27; a28; a29	Miliacin	Lupeol; betuline	_	_	_	_	_	_	_	Plant oil; plantwax; millet; birch by-product
