# Supplementary material for: New insights into Early Celtic consumption practices: Organic residue analyses of local and imported pottery from Vix-Mont Lassois
Source: PLoS One. 2019 Jun 19;14(6):e0218001. doi: 10.1371/journal.pone.0218001 (PMC6583963; doi:10.1371/journal.pone.0218001)
Supplement: S2 Table — List of samples including the analytical results and their interpretation arranged according to context. (XLSX) [file pone.0218001.s005.xlsx]

## Sheet: T2_Plateau_import
Archaeological context	Vessel technology	Form	Inventory / object number	Laboratory number	Quantities of lipid biomarkers (excluding fruit carboxylic acids) recovered from the sherds (µg/g)	Fatty acids	Plant by-products							Animal by-products					Substances
							Plant fatty acids	Plant triacylglycerides	Plant wax esters (acid–alcohol), n-alcohols (A) and -alkanes (a)	Plant terpenoids		Bacterio-hopanes	Fruit carboxylic acids	Animal triacylglycerides	Animal δ13C and Δ13 signatures			Beeswax esters (acid–alcohol), n-alcohols (A) and -alkanes (a)
										Cereals	Higher plants				C16:0	C18:0	Offset
Plateau upper slope, old excavation (Lagorgette)	Wheel-turned Attic ceramic	Krater	88.5832.1	VIX-ALT-001	155	C14:0; C15:0; C16:0; C17:0; C18:1*tr; C18:0; C20:0	_	_	A16; A18; A20	_	α-Seco-DHA; DHA; 7-hydroxy-DHA; 7-oxoDHA; 15-hydroxy-DHA	C29; 30	_	_	_	_	_	_	Fat; bacterian fermentation product; pine resin
			88.5783.1	VIX-ALT-002	116	C14:0; C15:0; C16:1; C16:0; C17:0; C18:1tr; C18:0tr	C16/C18 ≥ 26; C18:1≥C18:0	54:3 ; 52:2 ; 50:1; β-Sitosterol	A16; A18; A20; A22; a29	_	Retene; DHAme; 7-oxoDHA	C29; 30	Succinic (tr); fumaric (tr); malic and tartaric (tr) acids	_	_	_	_	_	Plant oil (type olive); grape product/wine; bacterian fermentation product; Pinaceae resin/tar
			89.8421.1	VIX-ALT-003	616	C14:0; C15:0; C16:0; C16:1; C17:0; C18:2tr; C18:1; C18:0	C16/C18 ≥ 2,6; C18:1≥C18:0; C18:2tr	_	W32 (16:0-16); W34 (16:0-18); W36 (16:0-20); A16; A18; A20	_	Retene; DHAme; 7-oxoDHA	_	_	_	_	_	_	_	Plant oil; plantwax; Pinaceae resin/tar
			88.5831.1	VIX-ALT-004	159	C14:0; C15:0; C16:1; C16:0; 18:2tr; C18:1tr; C18tr	C16/C18 ≥ 2,5; C18:1=C18:0; C18:2tr	_	A16; A18	_	Retene; phenantrenes deriv; α-seco-DHA; DHAme; DHA; 7-hydroxy-DHA; 15-hydroxy-DHA; 7-oxoDHA	C29; 30; 31; 32; 33; 34	_	_	_	_	_	_	Fat (possibly plant origin); bacterian fermentation product; Pinaceae resin/tar
		Amphorae	89.8244.1	VIX-ALT-005	568	C16:0; C17:0; C18:1*; C18:0	C16/C18 ≥ 2,5	_	A16; A18; A20; A22; A24; A26; A28; A30; a25; a27; a29	_	Retene; DHAme; DHA; 7-oxoDHA	C29; 30; 31	Succinic (tr); fumaric (tr); malic and tartaric (tr) acids	_	_	_	_	_	Fat (possibly plant origin); grape product/wine; bacterian fermentation product; Pinaceae resin/tar
			89.8457.1	VIX-ALT-006	158	C14:0; C15:0; C16:1; C16:0; C18:1; C18:0	C16/C18 ≥ 3,6; C18:1=C18:0;	_	A16; A18; A20	_	DHAme; DHA; 7-hydroxy-DHA; 7-oxoDHAme; 7-oxoDHA	C29; 30; 31	Succinic; fumaric and malic acids	_	_	_	_	_	Fat (possibly plant origin); fruit product?; bacterian fermentation product; pine resin
			88.5793.1	VIX-ALT-007	42	C14:0; C15:0; C16:0; C18:1; C18:0	C16/C18 ≥2,8	_	A16; A18; A20; A22; A24; a27; a29	_	α-Seco-DHA; Isopimaric acid; phenanthrene deriv; DHAme; DHA; 7-oxoDHA	C29; 30	_	_	_	_	_	_	Fat (possibly plant origin); bacterian fermentation product; pine resin
			89.8246.1	VIX-ALT-009	70	C14:0; C15:0; C16:1; C16:0; C17:0; C18:2tr; C18:1; C18	C16/C18 ≥ 4,7; C18:1≥C18:0; 18:2tr	_	A16; A18; A20; A22; A24; a29	_	Retene; DHAme; DHA; 7-oxoDHA; 15-hydroxy-DHA	C30	_	_	_	_	_	_	Plant oil; bacterian fermentation product; Pinaceae resin/tar
		Bowl	88.5786.1	VIX-ALT-012	33	C14:0; C16:0; C18:0	_	_	A16; A18; A20; A22; A24; a 27; a29	_	Phenanthrene deriv; DHAme; DHA; 7-oxoDHA	C29; 30	_	_	_	_	_	_	Bacterian fermentation product; Pinaceae resin/tar
			89.8253.1	VIX-ALT-013	49	C16:0	_	_	A16; A18; A20; A22; A24; a 27; a29	_	Phenanthrene deriv; DHAme; DHA; 7-oxoDHA	C29; 31	_	_	_	_	_	_	Bacterian fermentation product; pine resin
			89.8424.1	VIX-ALT-014	21	C16:0	_	_	A16; A18; A20; A22; A24; a 27; a29	_	Phenanthrene deriv; DHAme; DHA; 7-oxoDHA	C29; 30	_	_	_	_	_	_	Bacterian fermentation product; pine resin
		Bowl (Kylix)	89.8437.1	VIX-ALT-050	86	C16:0tr	_	_	A16; A18; A20; A22; A24; a 27; a29	_	_	C29; 30	_	_	_	_	_	_	Bacterian fermentation product
			89.8442.1	VIX-ALT-051	196	C16:0; C18:2tr; C18:1; C18:0	C16/C18 ≥ 9; C18:1≥C18:0; C18:2tr	_	A16; A18; A20; A22; A24	_	DHAme; DHA; 7-oxoDHA	C29; 30; 31; 32	_	_	_	_	_	_	Plant oil; bacterian fermentation product; Pinaceae resin/tar
Plateau St. Marcel, apsidal house 1-2	Massiliot light-coloured clay	Bowl (CL-MAS 429)	Vix 2011- feature 250-US 01-Fiche 131	VIX-PL-010	1400	C16:0; C18:2tr; C18:1; C18:0	C16/C18 ≥ 4; C18:1≥C18:0; C18:2tr	_	A16; A18; A20; A22	_	_	_	_	_	_	_	_	_	Plant oil
	Wheel-turned Attic ceramic	Amphorae	Sachet 5; n° 63	VIX-PL-011A	543	C16:0; C18:1; C18:0	C16/C18 ≥ 4; C18:1≥C18:0	54:3; 52:2; 50:1	A16; A18; A20; A22	_	_	C29; 30	Succinic; malic and tartaric acids	_	_	_	_	_	Plant oil (type olive); grape product/wine; bacterian fermentation product
		Krater	Vix 2012-feture 800-Fiche 16-T 3	VIX-PL-012A	< 5	_	_	_	_	_	_	_	Succinic; fumaric; malic and tartaric acids	_	_	_	_	_	Grape product/wine
