# Supplementary material for: New insights into Early Celtic consumption practices: Organic residue analyses of local and imported pottery from Vix-Mont Lassois
Source: PLoS One. 2019 Jun 19;14(6):e0218001. doi: 10.1371/journal.pone.0218001 (PMC6583963; doi:10.1371/journal.pone.0218001)
Supplement: S4 Table — List of samples including the analytical results and their interpretation arranged according to context. (XLSX) [file pone.0218001.s007.xlsx]

## Sheet: T4_Rampart_LesRenards
Archaeological context		Vessel technology	Form		Inventory/ object number	Laboratory number	Quantities of lipid biomarkers (excluding fruit carboxylic acids) recovered from the sherds (µg/g)	Fatty acids	Plant by-products							Animal by-products					Substances
									Plant fatty acids	Plant triacylglycerides and sterols	Plant wax esters (acid–alcohol), n-alcohols (A) and -alkanes (a)	Plant terpenoids		Bacterio-hopanes	Fruit carboxylic acids	Animal triacylglycerides	Animal δ13C and Δ13 signatures			Beeswax esters (acid–alcohol), n-alcohols (A) and -alkanes (a)
												Cereals	Higher plants				C16:0	C18:0	Offset
Rampart area, Les Renards	Sector 1, upper terrace, same level as structure A upper	Handmade coarse ceramic	Large vessel	Pot (storage/ cooking)	2.007.002.157	VIX-LR-002	211	C16:0; C17:0; C18:1*; C18:0; C20:0; C22:0; C24:0	_	_	W30 (16-14); W32 (16-16); W34 (16-18); W36 (16-20); W38 (16-22)	_	_	_	Succinic; fumaric and malic acids	52tr; 50tr; 48; 46; 44; 42; 40tr; 38tr; 36	_	_	_	W40 (16-24)tr; W42(16-26)tr; W44(16-28); W46(16-30)tr; W48(16-32)tr; A24; A26; A28; A30; A32; a25; a27; a29	Animal fat (dairy); plantwax; beeswax; fruit products?
	Sector 1, structure A upper, pit house upper layer				1.058.016.101	VIX-LR-001	888	C16:0; C18:1tr; C18:0tr; C20:0; C22:0; C24:0; C26:0; C28:0; C30:0	_	_	A16; A18	_	_		Succinic; fumaric; malic and tartaric acids	_	_	_	_	W40 (16-24)tr; W42(16-26)tr; W44(16-28); W46(16-30); W48(16-32); W50(16-34); A24; A26; A28; A30; A32; A34; a23; a25; a27; a29; a31	Grape product/wine; beeswax
	Sector 1, pit house				1.010.001.101	VIX-LR-004	876	C16:0; C18:0	_	_	W32 (16-16); W34 (16-18); W36 (16-20); W38 (16-22); W40 (16-24)tr; W42(16-26)tr; A18; A20; A22; A24; A26; a25; a27; a29	_	_	_	Succinic; fumaric; malic and tartaric acids	52tr; 50tr; 48; 46; 44; 42; 40tr; 38tr; 36; cholesterol	_	_	_	_	Animal fat (dairy); grape product/wine; plantwax
	Sector 1, structure A lower				1.074.015.103	VIX-LR-003	394	C16:0; C18:1tr; C18:0tr; C24:0	_	_	W30 (16-14); W32 (16-16); W34 (16-18); W36 (16-20); A16; A18; A20	Miliacin	_	_	Succinic; fumaric and malic acids	52tr; 50tr; 48tr; 46tr; 44tr; 42; 40tr; 38tr; 36; cholesterol	_	_	_	W40 (16-24)tr; W42(16-26)tr; W44(16-28); W46(16-30); W48(16-32); A24; A26; A28; A30; A32; a25; a27; a29	Animal fat (dairy); plantwax; beeswax; millet (possibly exogenous contamination); fruit products?
	Sector 1, structure A lower				1.074.018.105	VIX-LR-005	33	C16:0	_	_	W32 (16-16); W34 (16-18); W36 (16-20); W38 (16-22); W40 (16-24); W42(16-26)tr; A16; A18; A20; A22; A24; A26	Miliacin	Lupa-2,20(29)-diene, α-betuline I, lupa-2,20(29)-dien-28-ol, allobetul-2-ene, lupeol, α-olean-28-al, betulone, betuline	_	Succinic; fumaric; malic and tartaric acids	_	_	_	_	_	grape product/wine; millet (possibly exogenous contamination); plantwax; birch bark tar (extern)
