# Supplementary material for: New insights into Early Celtic consumption practices: Organic residue analyses of local and imported pottery from Vix-Mont Lassois
Source: PLoS One. 2019 Jun 19;14(6):e0218001. doi: 10.1371/journal.pone.0218001 (PMC6583963; doi:10.1371/journal.pone.0218001)
Supplement: S5 Table — List of samples including the analytical results and their interpretation arranged according to context. (XLSX) [file pone.0218001.s008.xlsx]

## Sheet: T5_External_LeBreuil
Archaeological context		Vessel technology	Generic typology	Inventory/object number	Laboratory number	Quantities of lipid biomarkers (excluding fruit carboxylic acids) recovered from the sherds (µg/g)	Fatty acids	Plant by-products							Animal by-products					Substances
								Plant fatty acids	Plant triacylglycerides and sterols	Plant wax esters (acid–alcohol), n-alcohols (A) and -alkanes (a)	Plant terpenoids		Bacterio-hopanes	Fruit carboxylic acids	Animal triacylglycerides	Animal δ13C and Δ13 signatures			Beeswax esters (acid–alcohol), n-alcohols (A) and -alkanes (a)
											Cereals	Higher plants				C16:0	C18:0	Offset
External area, Le Breuil	Phase 2: Pit house, feature 28	Handmade coarse ceramic	high form (cooking/storage)	_	VIX-LEBR-012	< 5	C16:0; C18:1; C18:0	_	_	W32 (16-16); W34 (16-18); W36 (16-20); W36 (18-18)	Miliacin	_	_	Malic and tartaric acids	_	_	_	_	_	Plantwax; millet; grape products/wine?
		Wheel-turned fine ceramic	high form (bottle, 74100?)	_	VIX-LEBR-006	304	C16:0; C18:2tr; C18:1; C18:0; C20:0; C22:0; C24:0; C26:0; C28:0; C30:0		_	W32 (16-16); W34 (16-18); A16; A18	_	_	_	Malic and tartaric acids	_	_	_	_	W38 (16-22)tr; W40 (16-24); W42 (16-26); W44 (16-28); W46 (16-30); W48 (16-32); A24; A26; A28; A30; A32; A34; a23; a25; a27; a29; a31	Plantwax; beeswax; grape products/wine?
			high form (bottle, 74300)	_	VIX-LEBR-008	< 5	_	_	_	_	_	_	_	_	_	_	_	_	_	_
				_	VIX-LEBR-013	< 5	_	_	_	_	_	_	_	_	_				_	_
			low form (bowl, 34200)	_	VIX-LEBR-007	81	C24:0tr	_	_	_	_	_	_	_	_	_	_	_	W40 (16-24); W42 (16-26); W44 (16-28); W46 (16-30); W48 (16-32); A24; A26; A28; A30; A32; a23; a25; a27; a29; a31	Beeswax
				_	VIX-LEBR-009	828	C16:0; C18:0	_	_	_	_	_	_	_	_	_	_	_	W40 (16-24); W42 (16-26); W44 (16-28); W46 (16-30); W48 (16-32); A24; A26; A28; A30; A32; A34; a23; a25; a27; a29; a31	Beeswax
		Handmade fine ceramic	low form (bowl, 34400)	_	VIX-LEBR-010	595	C16:0; C18:0; C20:0; C22:0; C24:0; C26:0	_	_	_	_	_	_	Succinic; fumaric; malic and tartaric acids	_	-26.6	-27.585	-1	W38 (16-22)tr; W40 (16-24); W42 (16-26); W44 (16-28); W46 (16-30); W48 (16-32); A24; A26; A28; A30; A32; A34; a23; a25; a27; a29; a31	Animal fat (ruminant/wild ruminant adipose); beeswax; grape products/wine
			low form (bowl, 22100)	_	VIX-LEBR-011	107	C16:0; C18:1; C18:0	_	_	W32 (16-16); W34 (16-18); W36 (16-20); W38 (16-22); W40 (16-24); A16; A18; A20; A22; A24; A26	_	_	_	Succinic; fumaric; malic and tartaric acids	_	_	_	_	_	Plantwax; grape products/wine?
	Phase 1: Pit house, feature 11			_	VIX-LEBR-001	76	_	_	_	_	_	_	_	Malic and tartaric acids	_	_	_	_	_	Grape products/wine?
			low form (bowl, 23100)	_	VIX-LEBR-004	3173	C16:0; C18:1; C18:0; C20:0; C22:0; C24:0; C26:0; C28:0; C30:0	_	_	W52 (18:1-24); W54 (24-30); W56 (24-32)	_	_	_	_	_	_	_	_	W40 (16-24); W42 (16-26); W44 (16-28); W46 (16-30); W48 (16-32); W50 (16-34); W52 (16-36)tr; A24; A26; A28; A30; A32; A34; a21; a23; a25; a27; a29; a31; a33	Plantwax; beeswax
				_	VIX-LEBR-005	1283	C14:0; C15:0; C16:0; C17:0; C18:1*; C18:0; C20:0; C22:0; C24:0; C26:0; C28:0; C30:0	_	_	W50 (18-32); W52 (18-34)	_	_	_	Succinic; fumaric; malic and tartaric acids	54; 52; 50; 48; 46tr	-26.4	-24.962	1.4	W40 (16-24); W42 (16-26); W44 (16-28); W46 (16-30); W48 (16-32); A24; A26; A28; A30; A32; A34; a23; a25; a27; a29; a31	Animal fat (porcine); plantwax and beeswax; grape products/wine
			high form (bottle, 74100)	_	VIX-LEBR-002	88	C16:0; C18:0	_	_	_	_	_	_	_	_	_	_	_	W40 (16-24); W42 (16-26); W44 (16-28); W46 (16-30); W48 (16-32); W50 (16-34); A24; A26; A28; A30; A32; A34; a23; a25; a27; a29; a31	Beeswax
			high form (bottle, 74000?)	_	VIX-LEBR-003	1921	C16:0me; C18:0me; C16:0; C18:0	_	_	_	_	_	_	_	54; 52; 50; 48; 46	-27.4	-29.3155	-1.9	W40 (16-24); W42 (16-26); W44 (16-28); W46 (16-30); W48 (16-32); A24; A26; A28; A30; A32; A34; a23; a25; a27; a29; a31	Animal fat (ruminant/wild ruminant adipose); beeswax
